# Supplementary material for: Oxytocin and arginine vasopressin systems in the domestication process
Source: Genet Mol Biol. 2018 Mar 26;41(1 Suppl 1):235–42. doi: 10.1590/1678-4685-GMB-2017-0069 (PMC5913714; doi:10.1590/1678-4685-GMB-2017-0069)
Supplement: Supplementary file 6 [file 1415-4757-GMB-41-01-2017-0069-s003.xlsx]

## Sheet: Plan3
SPECIES		AVP														OXT																	AVPR1A
DOMESTICATED		17	33	35	42	48	50	54	56	57	61	99	106	108	109	3	35	37	38	41	42	51	52	70	74	93	106	114	115	116	117	118	2	5	8	10	16	18	28	30	43	45	110	176	178	194	195	254	255
Bos taurus	1	F	A	S	C	G	K	F	P	S	G	C	C	D	E	G	D	D	V	C	L	R	C	A	R	G	S	P	A	C	D	P	R	G	S	E	S	W	T	G	A	T	R	V	S	V	S	R	Q
Bubalus bubalis	1	-	-	-	-	-	-	-	-	-	-	-	-	-	-	-	-	-	-	-	-	-	-	-	-	-	-	-	-	-	-	-	-	-	-	-	-	-	-	-	-	-	-	-	-	-	-	-	-
Camelus dromedarius	1	-	-	-	-	-	-	-	-	-	-	-	-	-	-	-	-	-	-	-	-	-	-	-	-	-	-	-	-	-	-	-	R	G	G	G	S	W	A	R	R	E	C	V	S	V	N	R	Q
Canis lupus familiaris	1	F	A	S	C	G	K	F	P	S	G	C	C	D	E	G	D	D	V	C	L	R	C	A	R	G	S	P	A	C	D	P	R	A	G	P	S	W	A	G	R	A	C	V	S	V	N	R	Q
Capra hircus	1	F	A	S	C	G	K	F	P	S	G	C	C	D	E	G	D	D	V	C	L	R	C	A	R	G	S	P	A	C	D	P	R	G	S	G	S	W	T	G	A	T	G	V	S	V	S	R	Q
Cavia porcellus	1	F	A	S	C	G	Q	F	P	S	A	C	C	D	E	G	D	D	V	C	L	R	C	A	R	G	N	P	A	C	D	S	R	G	V	D	S	W	S	R	R	V	C	V	S	V	D	R	L
Chinchilla lanigera	1	-	-	-	-	-	-	-	-	-	-	-	-	-	-	-	-	-	-	-	-	-	-	-	-	-	-	-	-	-	-	-	-	-	-	-	-	-	-	-	-	-	-	-	-	-	-	-	-
Equus assinus	1	-	-	-	-	-	-	-	-	-	-	-	-	-	-	-	-	-	-	-	-	-	-	-	-	-	-	-	-	-	-	-	R	G	G	G	S	W	A	R	R	L	C	V	S	V	S	R	Q
Equus caballus	1	L	A	S	C	G	K	F	P	S	G	C	C	D	E	G	D	D	V	C	L	L	C	A	R	G	S	P	A	C	D	A	R	G	G	G	S	W	A	R	R	L	C	V	S	V	S	R	Q
Felis catus	1	F	A	S	C	E	K	F	P	S	G	C	C	D	G	G	D	D	V	C	L	R	C	A	R	G	S	P	A	C	D	A	R	G	N	G	S	G	G	R	G	V	C	V	S	V	N	L	P
Homo sapiens	1	F	A	S	C	G	K	F	P	S	A	C	C	D	E	G	D	D	V	C	L	R	C	A	R	G	S	P	A	C	D	A	R	A	D	G	S	W	T	R	R	V	C	V	S	V	N	R	Q
Mesocricetus auratus	1	-	-	-	-	-	-	-	-	-	-	-	-	-	-	G	D	D	I	C	L	R	C	L	P	R	T	P	A	C	N	P	-	-	-	-	-	-	-	-	-	-	-	-	-	-	-	-	-
Mus musculus	1	F	A	S	C	G	K	F	P	S	A	C	C	D	E	G	D	D	M	C	L	R	C	A	R	G	S	P	A	C	D	P	S	R	H	L	S	W	S	R	G	V	C	G	S	V	N	R	Q
Mustela putorius furo	1	F	A	S	C	G	K	F	P	S	G	C	C	D	E	G	D	D	V	C	L	R	C	N	R	G	S	P	A	C	D	P	R	G	A	V	S	W	R	G	G	V	C	V	S	V	D	R	P
Oryctolagus cuniculus	1	C	A	S	C	A	K	F	P	S	A	C	C	D	E	G	D	D	V	C	L	R	C	A	R	G	S	P	A	C	D	P	R	G	D	E	S	W	G	L	G	V	C	V	S	V	N	R	Q
Ovies aries	1	F	A	S	C	G	K	F	P	S	G	C	C	D	E	G	D	D	V	C	L	R	C	A	R	G	S	P	A	C	A	P	R	G	S	G	S	W	T	G	A	T	G	V	S	V	S	R	Q
Rattus norvegicus	1	L	A	S	C	G	K	F	P	S	A	C	C	D	E	G	D	D	M	C	L	R	C	A	R	G	S	P	A	C	D	P	S	R	Q	R	S	W	G	Q	G	V	C	V	S	V	N	R	H
Sus scrofa familiaris	1	L	A	S	C	G	K	F	P	S	G	C	C	D	E	G	D	D	V	C	L	R	C	A	R	G	N	T	A	C	D	P	R	G	G	G	S	W	T	R	A	K	C	V	S	V	S	R	Q
Vicugna pacos	1	-	-	-	-	-	-	-	-	-	-	-	-	-	-	-	-	-	-	-	-	-	-	-	-	-	-	-	-	-	-	-	R	G	G	G	S	W	A	R	R	E	C	V	S	V	N	R	Q
WILD
Ailuropoda melanoleuca	0	-	-	-	-	-	-	-	-	-	-	-	-	-	-	-	-	-	-	-	-	-	-	-	-	-	-	-	-	-	-	-	R	G	A	V	S	W	G	G	G	V	C	V	S	V	D	R	P
Ancient horse	0	F	A	S	C	G	K	F	P	S	G	C	C	D	A	G	D	P	V	C	L	R	C	A	R	G	S	P	A	C	D	A	R	G	G	G	S	W	A	R	R	L	C	V	I	D	L	L	S
Bos mutus	0	-	-	-	-	-	-	-	-	-	-	-	-	-	-	-	-	-	-	-	-	-	-	-	-	-	-	-	-	-	-	-	-	-	-	-	-	-	-	-	-	-	-	-	-	-	-	-	-
Bos primigenius	0	F	A	S	C	G	K	F	P	S	G	C	C	D	E	G	D	D	V	C	L	R	C	A	R	G	S	P	A	C	D	P	R	G	S	E	S	W	R	G	A	T	G	V	S	V	S	R	Q
Camelus bactrianus	0	-	-	-	-	-	-	F	-	-	-	-	-	-	-	-	-	-	-	-	-	-	-	-	-	-	-	-	-	-	-	-	R	G	G	G	S	W	A	R	R	A	C	V	S	V	N	R	Q
Camelus ferus	0	-	-	-	-	-	-	-	-	-	-	-	-	-	-	-	-	-	-	-	-	-	-	-	-	-	-	-	-	-	-	-	R	G	G	G	S	W	A	R	R	A	C	V	S	V	N	R	Q
Canis lupus	0	F	A	S	V	G	K	F	P	S	G	C	C	D	G	G	L	P	S	C	L	R	C	A	R	G	I	P	A	C	D	P	R	A	G	P	S	W	A	G	G	A	C	V	S	V	N	R	Q
Capra aegagrus	0	F	A	S	G	G	T	F	L	R	K	P	Y	D	E	D	D	D	V	Y	P	R	L	A	R	G	S	K	A	F	F	S	R	G	S	G	R	W	T	G	A	T	G	V	S	V	S	R	Q
Equus przewalskii	0	-	-	-	-	-	-	-	-	-	-	-	-	-	-	-	-	-	-	-	-	-	-	-	-	-	-	-	-	-	-	-	R	G	G	G	S	W	A	R	R	L	C	V	S	V	S	R	Q
Felis Silvestris	0	F	A	S	C	E	K	F	P	S	G	C	C	D	G	G	D	D	V	C	L	R	C	A	R	G	S	P	A	C	D	A	R	G	N	G	S	G	G	R	G	V	C	V	S	V	N	L	P
Heterocephalus glaber	0	-	-	-	-	-	-	-	-	-	-	-	-	-	-	-	-	-	-	-	-	-	-	-	-	-	-	-	-	-	-	-	-	-	-	-	-	-	-	-	-	-	-	-	-	-	-	-	-
Ictidomys tridecemlineatus	0	-	-	-	-	-	-	-	-	-	-	-	-	-	-	S	E	D	V	C	L	R	C	A	R	G	S	P	A	C	D	P	R	R	D	G	S	W	Q	Q	G	R	C	V	S	V	N	R	Q
Marmota martmota	0	-	-	-	-	-	-	-	-	-	-	-	-	-	-	-	-	-	-	-	-	-	-	-	-	-	-	-	-	-	-	-	-	-	-	-	-	-	-	-	-	-	-	-	-	-	-	-	-
Microtus ochrogaster	0	F	A	P	C	G	Q	F	P	N	A	C	C	D	E	G	D	D	T	C	L	R	C	A	R	G	N	S	A	C	D	P	-	-	-	-	-	-	-	-	-	-	-	-	-	-	-	-	-
Ochotona princeps	0	L	A	S	C	G	K	F	P	S	A	C	C	D	E	G	D	D	V	C	L	R	C	A	R	G	S	P	A	C	D	S	R	G	H	E	S	W	S	H	A	L	C	V	S	V	N	R	Q
Octodon degus	0	F	A	V	C	G	Q	F	P	S	A	C	C	D	E	G	D	D	V	C	L	R	C	A	R	A	N	P	A	C	D	A	R	R	D	G	S	W	S	G	R	V	C	A	S	V	D	R	Q
Odobenus rosmarus	0	F	A	S	C	G	K	F	P	S	G	C	C	P	E	G	D	D	V	C	L	R	C	A	R	G	S	P	A	C	D	P	-	-	-	-	-	-	-	-	-	-	-	-	-	-	-	-	-
Ovis orientalis	0	F	A	S	C	G	K	F	P	S	G	C	C	A	G	G	D	D	V	G	R	R	C	A	R	G	S	F	D	R	D	A	R	G	S	G	S	W	T	G	A	T	G	V	S	V	S	R	Q
Pan troglodutes	0	F	A	S	C	G	K	F	P	S	A	C	C	D	E	G	D	D	V	C	L	R	C	A	R	G	S	P	A	C	D	S	R	A	D	G	S	W	T	R	R	V	C	V	S	V	N	R	Q
Peromyscus maniculatus	0	F	A	S	C	G	K	F	P	N	A	C	C	P	E	G	D	D	M	C	L	R	C	A	R	G	S	P	A	C	D	P	S	R	H	R	S	W	S	R	G	V	C	V	S	V	N	R	Q
Sus scrofa	0	L	A	S	V	R	A	C	P	S	G	C	C	P	G	G	D	D	V	C	L	R	C	A	R	G	N	P	G	G	D	S	R	G	G	G	S	W	T	R	A	K	C	V	S	V	S	R	Q
*Sites with probability greater than 90% to be under selection.
**Sites with probability greater than 95% to be under selection according to the Bayes Empirical Bayes (BEB) analysys.
[truncated: 113 more columns]
